# Supplementary material for: Evolution of Burkholderia pseudomallei in Recurrent Melioidosis
Source: PLoS One. 2012 May 15;7(5):e36507. doi: 10.1371/journal.pone.0036507 (PMC3352902; doi:10.1371/journal.pone.0036507)
Supplement: Table S1 — Colors assigned to COG functional categories. (XLS) [file pone.0036507.s001.xls]

## Sheet: Sheet1
Table S1. Colors assigned to COG functional categories.
Color	COG functional categories
Dark blue	Translation, ribosomal structure and biogenesis & RNA processing and modification
Turquoise	Transcription
Light blue	Replication, recombination and repair & Chromatin structure and dynamics
Dark grey	Cell cycle control, cell division, chromosome partitioning & Nuclear structure
Red	Defense mechanisms
Yellow	Signal transduction mechanisms
Orange	Cell wall/membrane/envelope biogenesis & Extracellular structures
Tan	Cell motility & Cytoskeleton
Light green	Intracellular trafficking, secretion, and vesicular transport
Dark green	Posttranslational modification, protein turnover, chaperones
Crimson	Energy production and conversion & Carbohydrate transport and metabolism
Salmon	Amino acid transport and metabolism & Nucleotide transport and metabolism
Pink	Coenzyme transport and metabolism
Magenta	Lipid transport and metabolism
Light pink	Inorganic ion transport and metabolism
Black	Secondary metabolites biosynthesis, transport and catabolism
Light grey	General function prediction only & Function unknown
