# Supplementary material for: Evolution of Burkholderia pseudomallei in Recurrent Melioidosis
Source: PLoS One. 2012 May 15;7(5):e36507. doi: 10.1371/journal.pone.0036507 (PMC3352902; doi:10.1371/journal.pone.0036507)
Supplement: Table S2 — Properties of strain 1026b compared to 13 publicly available B. pseudomallei genomes. (XLS) [file pone.0036507.s002.xls]

## Sheet: Sheet1
Table S2. Properties of strain 1026b compared to 13 publicly available B. pseudomallei genomes.
Genomes	1026b			K96243	668	1106a	1106b	1710a	1710b	1655	305	406e	576	Pakistan9	Pasteur 52237	S13
Chromosome	I	II	I+II	I+II	I+II	I+II	I+II	I+II	I+II	I+II	I+II	I+II	I+II	I+II	I+II	I+II
Genome size	4092668	3138747	7231415	7247547	7040403	7089249	7214442	7286670	7308054	7030687	7454077	7401189	7246987	7148557	7348022	7389720
# predicted ORFs	3608	2462	6070	6261	5876	5891	5933	6013	6081	5766	6168	6015	5966	5846	5984	6140
Genome GC%	67.85	68.51	68.14	68.06	68.29	68.26	68.2	68	67.98	67.99	67.85	68.06	68.08	68.11	68.01	68.09
CDS length (ave)	313	349	331	326	332	336	329	328	332	322	327	327	330	323	324	324
Coding (%)	81.69	80.28	81.08	81.85	80.7	81.27	79.45	79.01	80.28	77.52	79.3	77.96	79.75	77.62	77.35	79.01
# rRNA	9	3	12	12	12	12	10	6	12	8	9	15	6	6	6	6
# tRNA	52	7	59	60	59	59	55	54	59	48	55	61	48	53	54	52
# pseudogenes	57	66	123	5	119	99	211	175	130	329	184	307	176	297	305	225
# IS elements	17	10	27	38	36	41	48	43	44	25	62	48	51	53	54	40
Genome status			completed	completed	completed	completed	draft	draft	completed	draft	draft	draft	draft	draft	draft	draft
