# Supplementary material for: Evolution of Burkholderia pseudomallei in Recurrent Melioidosis
Source: PLoS One. 2012 May 15;7(5):e36507. doi: 10.1371/journal.pone.0036507 (PMC3352902; doi:10.1371/journal.pone.0036507)
Supplement: Table S3 — Genes unique to or missing from the B. pseudomallei 1026b genome. (XLS) [file pone.0036507.s003.xls]

## Sheet: 1026b_missing
Table S3. Genes unique to or missing from the B. pseudomallei 1026b genome.
I. Genes unique to 1026b compared to 13* complete and draft B. pseudomallei genomes.
Type gene	Gene name	Description	1026b ORF	1026b locus tag	Comment**
BP1026B_I1131	-	hypothetical phage protein	pBp1026b_1_015352	BP1026B_I1131	1026b GI2
BP1026B_I1132	-	gp33	pBp1026b_1_015359	BP1026B_I1132	1026b GI2
BP1026B_I1137	-	hypothetical protein	pBp1026b_1_015434	BP1026B_I1137	1026b GI2
pdBm2002721280_037104	-	Carboxymuconolactone decarboxylase family protein	pBp1026b_1_018430	BP1026B_I1342	Top BLASTP alignments to B. mallei.
BP1026B_I2119	-	gp78	pBp1026b_1_030165	BP1026B_I2119	1026b GI7
BP1026B_I2120	-	gp77	pBp1026b_1_030191	BP1026B_I2120	1026b GI7
BP1026B_I2130	-	gp67	pBp1026b_1_030261	BP1026B_I2130	1026b GI7
BP1026B_I2131	-	hypothetical phage protein	pBp1026b_1_030280	BP1026B_I2131	1026b GI7
BP1026B_I2779	-	Integrase	pBp1026b_1_039365	BP1026B_I2779	1026b GI10
BP1026B_I2780	-	plasmid recombination enzyme	pBp1026b_1_039398	BP1026B_I2780	1026b GI10
BP1026B_I2781	-	XRE family transcriptional regulator	pBp1026b_1_039432	BP1026B_I2781	1026b GI10
BP1026B_I2784	-	hypothetical protein	pBp1026b_1_039491	BP1026B_I2784	1026b GI10
BP1026B_I2942	-	putative ATP binding protein	pBp1026b_1_041847	BP1026B_I2942	1026b GI11
BP1026B_I2943	-	hypothetical protein	pBp1026b_1_041890	BP1026B_I2943	1026b GI11
BP1026B_I3590	-	SMF family protein	pBp1026b_1_050377	BP1026B_I3590	1026b G13
BP1026B_I3591	-	hypothetical protein	pBp1026b_1_050426	BP1026B_I3591	1026b G13
BP1026B_I3594	-	Phage capsid scaffolding protein	pBp1026b_1_050483	BP1026B_I3594	1026b G13
BP1026B_II0084	-	hypothetical protein	pBp1026b_2_001301	BP1026B_II0084
BP1026B_II0420	-	hypothetical protein	pBp1026b_2_006653	BP1026B_II0420	1026b GI15
BP1026B_II0421	-	hypothetical protein	pBp1026b_2_006668	BP1026B_II0421	1026b GI15
BP1026B_II0423	-	hypothetical protein	pBp1026b_2_006714	BP1026B_II0423	1026b GI15
BP1026B_II0424	-	hypothetical protein	pBp1026b_2_006727	BP1026B_II0424	1026b GI15
BP1026B_II0425	-	hypothetical protein	pBp1026b_2_006747	BP1026B_II0425	1026b GI15
BP1026B_II0426	-	hypothetical protein	pBp1026b_2_006759	BP1026B_II0426	1026b GI15
BP1026B_II0429	-	hypothetical protein	pBp1026b_2_006813	BP1026B_II0429	1026b GI15
BP1026B_II0430	-	hypothetical protein	pBp1026b_2_006916	BP1026B_II0430	1026b GI15
BP1026B_II0431	-	hypothetical protein	pBp1026b_2_006920	BP1026B_II0431	1026b GI15
BP1026B_II0434	-	hypothetical protein	pBp1026b_2_006960	BP1026B_II0434	1026b GI15
BP1026B_II0437	-	hypothetical protein	pBp1026b_2_006999	BP1026B_II0437	1026b GI15
BP1026B_II0438	-	Integrase	pBp1026b_2_007032	BP1026B_II0438	1026b GI15
BP1026B_II0439	-	Integrase	pBp1026b_2_007057	BP1026B_II0439	1026b GI15
BP1026B_II1527	-	tash protein pest motif family	pBp1026b_2_024003	BP1026B_II1527
BP1026B_II2014	-	Acyl dehydratase	pBp1026b_2_031310	BP1026B_II2014
BP1026B_II2244	-	Integrase	pBp1026b_2_034810	BP1026B_II2244	1026b GI16
BP1026B_II2284	-	hypothetical protein	pBp1026b_2_035455	BP1026B_II2284
* Genomes included are: K96243, 668, 1106a, 1106b, 1710a, 1710b, 1655, 305, 406e, 576, Pakistan 9, Pasteur 52237, S13.
** See Table S4 for a complete list of 1026b genomic islands (GI).
II. Genes present in complete genomes K96243, 668, 1106a and 1710b but missing or interrupted in 1026b.
K96243 type gene	Gene name	Description	1026b ORF	1026b locus tag	Comment
BPSL0081	intA	Integrase	-		K96243 GI1
BPSL0082	-	DNA primase, phage-associated	-		K96243 GI1
BPSL0083	-	hypothetical protein	-		K96243 GI1
BPSL0084	-	hypothetical protein	-		K96243 GI1
BPSL0085	-	hypothetical protein	-		K96243 GI1
BPSL0086	-	hypothetical protein	-		K96243 GI1
pNC_006350_01733	-	hypothetical protein	-		K96243 GI1
pNC_006350_01749	-	hypothetical protein	-		K96243 GI1
BPSL0088	-	Uncharacterized protein conserved in bacteria	-		K96243 GI1
BPSL0089	-	hypothetical protein	-		K96243 GI1
pNC_006350_14098	-	hypothetical protein	-		Gene encoding 30 AA protein missing from otherwise syntenic region
BPSL1014	-	porphobilinogen deaminase	-		Frameshift puts this ORF in same frame as BPSL1015 (hemC) and removes stop codon
BPSL1050	-	hypothetical protein	pBp1026b_1_035436 pBp1026b_1_035439	BP1026B_I2490	Pseudogene in 1026b due to frameshift
pNC_006350_25409	-	hypothetical protein	-		Gene encoding 30 AA protein missing from otherwise syntenic region
pNC_006350_28438	-	hypothetical protein	-		Gene encoding 30 AA protein missing from otherwise syntenic region
pNC_006350_28559	-	hypothetical protein	-		Gene encoding 33 AA protein missing adjacent to phi1026b
BPSL1371A	-	hypothetical protein	pBp1026b_1_030621 pBp1026b_1_030624	BP1026B_I2164 BP1026B_I2166	Pseudogene in 1026b due to frameshift
BPSL1397	-	Outer membrane porin	pBp1026b_1_018227 pBp1026b_1_018228	BP1026B_I1327	Pseudogene in 1026b due to frameshift
BPSL1409	-	Carboxymuconolactone decarboxylase family protein	pBp1026b_1_018430	BP1026B_I1342	1026b locus has only 86.11% identity
pNC_006350_32772	-	hypothetical protein	pBp1026b_1_021075 pBp1026b_1_021072	BP1026B_I1536	Pseudogene in 1026b due to frameshift
pNC_006350_33189	-	EutG protein, alcohol dehydrogenase	pBp1026b_1_021388 pBp1026b_1_021406	BP1026B_I1561	Pseudogene in 1026b due to rearrangement
pNC_006350_47535	-	hypothetical protein	-		Gene encoding 32 AA protein missing from otherwise syntenic region
pNC_006350_54030	-	hypothetical protein	-		Gene encoding 30 AA protein missing from otherwise syntenic region
pNC_006350_62198	-	hypothetical protein	-		Gene encoding 31 AA protein missing from otherwise syntenic region
pNC_006350_70467	-	hypothetical protein	pBp1026b_1_050951	BP1026B_I3640	Pseudogene in 1026b due to missing start codons
pNC_006351_01148	-	hypothetical protein	pBp1026b_2_000875	BP1026B_II0066	Pseudogene in 1026b due to missing start codons
BPSS0574	-	D-amino acid dehydrogenase small subunit	pBp1026b_2_010156 pBp1026b_2_010149	BP1026B_II0633	Pseudogene in 1026b due to frameshift
BPSS0674	-	hypothetical protein	pBp1026b_2_011874	BP1026B_II0747	Pseudogene in 1026b due to frameshift
pNC_006351_19901	-	hypothetical protein	pBp1026b_2_014621 pBp1026b_2_014629	BP1026B_II0928	Pseudogene in 1026b due to frameshift
BPSS1877	-	Acyl dehydratase	pBp1026b_2_031310	BP1026B_II2014	1026b locus has only 88.17% identity
BPSS1995	irlS2	Signal transduction histidine kinase	pBp1026b_2_033095 pBp1026b_2_033109	BP1026B_II2145	Pseudogene in 1026b due to frameshift
