# Supplementary material for: Evolution of Burkholderia pseudomallei in Recurrent Melioidosis
Source: PLoS One. 2012 May 15;7(5):e36507. doi: 10.1371/journal.pone.0036507 (PMC3352902; doi:10.1371/journal.pone.0036507)
Supplement: Table S4 — Indels found in the 1106a-1106b, 1710a-1710b and 354a-354e isolate pairs. (XLS) [file pone.0036507.s004.xls]

## Sheet: Sheet1
TableS4. Indels found in the 1106a-1106b, 1710a-1710b and 354a-354e isolate pairs.
I. Indels in the 1106a (primary) and 1106b (relapse) isolate pair.
Chr	1106a start position	Locus tag	K96243 homolog	1106a	1106b	Repeat motif (bp)	Repeat copy number loss or gain	Affect on coding sequence	CDS product	Function
I	177277	NA	NA	tgacgcc	---	7	1	NA	Intergenic	NA
I	324419	BURPS1106A_0351	NA	---	gagaagcg	8	2	Frameshift at AA 45/163	Hypothetical protein	NA
I	363274	BURPS1106A_0397	NA	gccgcttc	---	8	1	Frameshift at AA 22/76	Atu, putative	NA
I	407883	BURPS1106A_0442	NA	aaggcaaggc	---	10	1	Frameshift at AA 23/159	Hypothetical protein	NA
I	526349	NA	NA	---	gagacgc	7	1	NA	Intergenic	NA
I	701223	NA	NA	---	gacggctc	8	1	NA	Intergenic	NA
I	732391	NA	NA	---	gctgaacc	8	1	NA	Intergenic	NA
I	764017	BURPS1106A_0782	BPSL0722	tcgcgttcg	---	9	12	Loss 12 "NAT" repeats	Cytochrome c oxidase, subunit I	Energy production and conversion
I	779521	BURPS1106A_0793	BPSL0731	---	ccgaca	6	1	Gain 1 "DT" repeat	LysR family transcriptional regulator	Transcription
I	1330783	NA	NA	---	aaaggcg	7	1	NA	Intergenic	NA
I	1360926	BURPS1106A_1388	NA	---	cgttcgg	7	1	Frameshift at AA 89/115	Hypothetical protein	NA
I	1383523	NA	NA	gcgaacc	---	7	2	NA	Intergenic	NA
I	1616827	BURPS1106A_1662	BPSL2007	---	caactcagc	9	1	Gain 1 "ANS" repeat	Major facilitator family transporter	Inorganic ion transport and metabolism
I	1668946	BURPS1106A_1709	NA	gcgcacgaa	---	9	3	Loss 3 "SAR" repeats	Hypothetical protein	NA
I*	1836489	BURPS1106A_1879	NA	---	ccacggcat	9	3	Gain 3 "IHG" repeats	Hypothetical protein	NA
I	2178732	NA	NA	---	gtttgcg	7	1	NA	Intergenic	NA
I	2278773	BURPS1106A_2297	NA	---	aactggcg	8	1	Changes AA 78---83/91	Hypothetical protein	NA
I	2702977	BURPS1106A_2737	NA	---	tcttcacg	8	1	No change	Hypothetical protein	NA
I+	2737966	NA	NA	gcggtta	---	7	1	NA	Intergenic	NA
I	2752689	NA	NA	tcgagct	---	7	1	NA	Intergenic	NA
I	3073256	NA	NA	agcggttc	---	8	1	NA	Intergenic	NA
I#	3125321	BURPS1106A_3208	BPSL2735	---	ttcagccg	8	1	Frameshift at AA 82/394	Nitroreductase family protein	Energy production and conversion
I	3300729	BURPS1106A_3383	BPSL2884	---	ttcggc	6	2	Gain 2 "FG" repeats	DeoR family transcriptional regulator	Transcription
I	3369674	BURPS1106A_3461	NA	---	cgcagcc	7	1	Frameshift at AA 8/47	Hypothetical protein	NA
I	3750188	BURPS1106A_3848	NA	---	gcggcaa	7	1	Removes stop codon	AraC family transcriptional regulator	Transcription
II	38520	NA	NA	---	cggctcg	7	3	NA	Intergenic	NA
II	303896	BURPS1106A_A0317	BPSS0225	agcaac	---	6	2	Loss 2 "SN" repeats	Hypothetical protein	NA
II	593135	NA	NA	---	tgctcgg	7	1	NA	Intergenic	NA
II	1012425	NA	NA	---	atgagcg	7	1	NA	Intergenic	NA
II	1114250	NA	NA	---	ggatgc	6	1	NA	Intergenic	NA
II	1162731	NA	NA	---	tcagcgt	7	2	NA	Intergenic	NA
II	1353753	BURPS1106A_A1395	BPSS1008	aacgtctcc	---	9	1	Loss 1 "NVS" repeat	Polyketide synthase	Secondary metabolites biosynthesis, transport and catabolism
II	1616673	NA	NA	tggatgc	---	7	2	NA	Intergenic	NA
II	1715984	NA	NA	---	ccagag	6	1	NA	Intergenic	NA
II	2072619	BURPS1106A_A2115	NA	tcgcgccgt	---	9	2	Loss 2 "GAN" repeats	Hypothetical protein	NA
II	2245065	NA	NA	ttggtgg	---	7	3	NA	Intergenic	NA
II	2544157	NA	NA	---	ccgtgcg	7	1	NA	Intergenic	NA
II	2600766	NA	NA	---	tgggcgaag	9	2	NA	Intergenic	NA
II	2811352	NA	NA	---	gacagcac	8	2	NA	Intergenic	NA
II	2921979	NA	NA	---	actcgacgccgac	13	1	NA	Intergenic	NA
II	3003509	BURPS1106A_A3089	NA	---	gacga	5	1	Frameshift at AA 16/113	Hypothetical protein	NA
* VNTR locus 2170K from U'Ren et al. 2007.
+ Recurrent indel. See 1710a/b below.
# The start codon for this protein is 175 amino acids upstream of most homologs from other B. pseudomallei strains.
II. Indels in the 1710a (primary) and 1710b (relapse) isolate pair.
Chr	1710b start position	Locus tag	K96243 homolog	1710a	1710b	Repeat motif (bp)	Repeat copy number loss or gain	Affect on coding sequence	CDS product	Function
I	132287	NA	NA	---	ccgctca	7	1	---	Intergenic	NA
I	1227622	NA	NA	---	gcacgga	7	1	---	Intergenic	NA
I	2136878	NA	NA	---	tccgatg	7	1	---	Intergenic	NA
I	3052545	NA	NA	cgcagaaa	---	8	1	---	Intergenic	NA
I*	3148371	BURPS1710b_2838	NA	gcggtta	---	7	2	No change	Hypothetical protein	NA
I	3245357	NA	NA	---	cgttagcg	8	1	---	Intergenic	NA
II	486079	NA	NA	---	gttcggt	7	1	---	Intergenic	NA
II	885075	BURPS1710b_A0688	BPSS1629	---	ggtttcggg	9	1	Gain 1 "VSG" repeat	Type III secretion system protein	Intracellular trafficking and secretion
II	984566	NA	NA	---	cgcggtt	7	1	---	Intergenic	NA
II+	1329158	BURPS1710b_A1061	BPSS1957	ttgccgc	---	7	1	Frameshift at AA 144/351	6-phosphofructokinase	Carbohydrate transport and metabolism
II	1527172	NA	NA	---	ctttgctcgc	10	4	---	Intergenic	NA
II	1832510	NA	NA	gtctcc	---	6	4	---	Intergenic	NA
II	2104116	NA	NA	---	cgcacat	7	3	---	Intergenic	NA
II	3173548	NA	NA	tacgcaggc	---	9	1	---	Intergenic	NA
* Recurrent indel. See 1106a/b above.
+ The start codon for this protein is 165 amino acids upstream of most homologs from other B. pseudomallei strains.
III. Indels in the 354a (primary) and 354e (relapse) isolate pair.
Chr	K96243 start position	Locus tag	K96243 homolog	354a	354e	Repeat motif (bp)	Repeat copy number loss or gain	Affect on coding sequence	CDS product	Function
II	39344	NA	BPSS0039	ccgcgcg	---	7	1	Frameshift at AA 21/267	Short-chain dehydrogenase	Secondary metabolites biosynthesis, transport, and catabolism
II	390259	NA	BPSS0291	gcgcgcc	---	7	1	Frameshift at AA 84/294	Lipase-like protein (LlpE)	Lipid metabolism
