# Supplementary material for: Evolution of Burkholderia pseudomallei in Recurrent Melioidosis
Source: PLoS One. 2012 May 15;7(5):e36507. doi: 10.1371/journal.pone.0036507 (PMC3352902; doi:10.1371/journal.pone.0036507)
Supplement: Table S5 — Errors in reference sequences for B. pseudomallei strains. (XLS) [file pone.0036507.s005.xls]

## Sheet: Errors
Table S5. Errors in reference sequences for B. pseudomallei strains 1106a (top) and 1710b (bottom).*
Chr	1106a position	1106a base call	1106b base call	1106a reads support 1106b base call (total reads)	1106b reads support 1106b base call (total reads)	1106a locus tag	Description	GeneID (1106a position)+
I	797819	T	G	3(4)	13(13)	BURPS1106A_0812	Sensor histidine kinase	1106a_CHR1_734 (797819)
I	1001351	A	-	3(3)	5(5)	BURPS1106A_1024	Hypothetical protein	-
II	38360	C	-	6(6)	5(5)	-	Intergenic	-
Chr	1710b position	1710a base call	1710b base call	1710a reads support 1710a base call (total reads)	1710b reads support 1710a base call (total reads)	1710b locus tag	Description	GeneID (1710a position)*
I	939276	-	G	8(8)	5(6)	-	Intergenic
I	939284	G	T	8(8)	5(6)	-	Intergenic	1710a_CHR1_902 (960721)
I	983599	G	T	3(3)	5(7)	-	Intergenic
I	1140513	-	T	6(6)	3(5)	-	Intergenic
I	1426021	C	-	8(8)	4(4)	-	Intergenic
I	3079872	G	A	4(4)	5(5)	BURPS1710b_2776	ATP-dependent helicase HrpA	1710a_CHR1_2790 (3095929)
I	3229774	-	T	6(6)	2(4)	BURPS1710b_2919	Molybdenum cofactor biosynthesis protein A	1710a_CHR1_2928 (3245933-3245949)
I	3229775	G	T	6(6)	2(4)	BURPS1710b_2919	Molybdenum cofactor biosynthesis protein A	1710a_CHR1_2928 (3245933-3245949)
I	3229777	A	G	6(6)	2(4)	BURPS1710b_2919	Molybdenum cofactor biosynthesis protein A	1710a_CHR1_2928 (3245933-3245949)
I	3229778	T	A	6(6)	2(4)	BURPS1710b_2919	Molybdenum cofactor biosynthesis protein A	1710a_CHR1_2928 (3245933-3245949)
I	3229781	A	T	6(6)	2(4)	BURPS1710b_2919	Molybdenum cofactor biosynthesis protein A	1710a_CHR1_2928 (3245933-3245949)
I	3229782	G	-	6(6)	2(4)	BURPS1710b_2919	Molybdenum cofactor biosynthesis protein A	1710a_CHR1_2928 (3245933-3245949)
I	3229784	T	C	6(6)	2(4)	BURPS1710b_2919	Molybdenum cofactor biosynthesis protein A	1710a_CHR1_2928 (3245933-3245949)
I	3229790	C	T	6(6)	2(4)	BURPS1710b_2919	Molybdenum cofactor biosynthesis protein A	1710a_CHR1_2928 (3245933-3245949)
I	3324805	G	C	4(4)	2(6)#	-	Intergenic	(3340951)
II	45856	G	T	2(2)	7(7)	BURPS1710b_A0022	Ribose transport system permease protein RbsC, internal deletion	1710a_CHR2_448 (533267)
II	71422	C	A	4(4)	3(3)	BURPS1710b_A0044	Hypothetical protein	1710a_CHR2_472 (558833)
II	86257	-	G	7(7)	2(3)	BURPS1710b_A0059	Thiaminase I precursor
II	156550	-	C	9(9)	9(9)	-	Intergenic
II	638040	C	G	8(8)	8(8)	BURPS1710b_A0462	TPR domain-containing protein	(1124322-1124403)
II	638051	C	G	8(8)	8(8)	BURPS1710b_A0462	TPR domain-containing protein	(1124322-1124403)
II	638053	C	T	8(8)	8(8)	BURPS1710b_A0462	TPR domain-containing protein	(1124322-1124403)
II	638110	C	A	8(8)	7(7)	BURPS1710b_A0462	TPR domain-containing protein	(1124322-1124403)
II	638121	C	G	8(8)	6(6)	BURPS1710b_A0462	TPR domain-containing protein	(1124322-1124403)
II	740435	C	-	8(8)	4(4)		Intergenic
II	772473	T	G	3(3)	3(4)	BURPS1710b_A0580	BsaU protein	1710a_CHR2_1025 (1258749)
II	779284	C	G	3(3)	4(5)	BURPS1710b_A0586	YscC/HrcC family type III secretion outer membrane protein
II	779440	-	A	2(2)	3(3)	BURPS1710b_A0586	YscC/HrcC family type III secretion outer membrane protein
II	903130	A	G	12(12)	23(23)	BURPS1710b_A0693	Hypothetical protein
II	922330	G	T	7(7)	2(2)	BURPS1710b_A0695	Non-ribosomal peptide synthetase
II	968267	G	C	5(5)	4(4)	-	Intergenic
II	968297	T	C	5(5)	3(4)	-	Intergenic
II	1403021	C	T	7(7)	3(3)	-	Intergenic
II	1780477	G	-	2(2)	5(5)	BURPS1710b_A1461	Transposase
II	2936852	-	C	7(7)	2(3)	-	Intergenic
II	3000841	-	C	6(6)	3(3)	-	Intergenic
II	3168905	-	G	2(2)	1(1)	BURPS1710b_A2619	Beta-ketoacyl synthase domain-containing protein
II	3171171	G	C	1(1)	2(2)	BURPS1710b_A2620	Hypothetical protein
* The errors in this table were identified by publicly available Sanger reads. Errors in the 1710b reference sequence were also confirmed by Illumina sequence reads.
+ From Nandi et al. 2010.
# Chromatograms suggest heterogeneity at this position, i.e. the 1710a variant was present as the minor allele in the 1710b isolate.
