# Supplementary material for: Evolution of Burkholderia pseudomallei in Recurrent Melioidosis
Source: PLoS One. 2012 May 15;7(5):e36507. doi: 10.1371/journal.pone.0036507 (PMC3352902; doi:10.1371/journal.pone.0036507)
Supplement: Table S6 — List of B. pseudomallei strains included in TetR SNP analysis. (XLS) [file pone.0036507.s006.xls]

## Sheet: Strains
TableS6. List of B. pseudomallei strains included in TetR SNP analysis.
Strain	Specimen location	Melioid stage	Year	Location	ST	Source	Comment
1069b	Hemo	Primary	1993	Thailand	522	DNA provided by D. Woods
1069c	Hemo	Reinfection	1995	Thailand	658	DNA provided by D. Woods
1117a	Thigh	Primary	1993	Thailand	289	DNA provided by D. Woods
1117b	Hemo	Reinfection	1995	Thailand	290	DNA provided by D. Woods
1119a	ICDpus	Primary	1993	Thailand	48	DNA provided by D. Woods
1119d	Pus	Relapse	1993	Thailand	48	DNA provided by D. Woods
1165a	Sputum	Primary	1993	Thailand	174	DNA provided by D. Woods
1165b	Sputum	Relapse	1993	Thailand	174	DNA provided by D. Woods
1189a	Pus	Primary	1994	Thailand	163	DNA provided by D. Woods
1189b	Liver pus	Relapse	1995	Thailand	163	DNA provided by D. Woods
1210a	Hemo	Primary	1994	Thailand	207	DNA provided by D. Woods
1210c	Hemo	Relapse	1994	Thailand	207	DNA provided by D. Woods
1229a	Hemo	Primary	1994	Thailand	174	DNA provided by D. Woods
1229c	Leg pus	Relapse	1996	Thailand	174	DNA provided by D. Woods
1234a	Liver pus	Primary	1994	Thailand	208	DNA provided by D. Woods
1234b	Urine	Relapse	1995	Thailand	208	DNA provided by D. Woods
1279a	Lung pus	Primary	1994	Thailand	70	DNA provided by D. Woods
1279d	Lung pus	Relapse	1994	Thailand	70	DNA provided by D. Woods
1304a	Liver pus	Primary	1994	Thailand	9	DNA provided by D. Woods
1304b	Liver pus	Relapse	1994	Thailand	9	DNA provided by D. Woods
1350a	Hemo	Primary	1995	Thailand	208	DNA provided by D. Woods
1350b	Splenic pus	Relapse	1996	Thailand	208	DNA provided by D. Woods
1373a	Liver pus	Primary	1995	Thailand	16	DNA provided by D. Woods
1373c	Hemo	Reinfection	1998	Thailand	23	DNA provided by D. Woods
1400b	Hemo	Primary	1995	Thailand	167	DNA provided by D. Woods
1400e	Hemo	Relapse	1996	Thailand	167	DNA provided by D. Woods
1428a	Abdominal pus	Primary	1995	Thailand	659	DNA provided by D. Woods
1428b	Groin pus	Relapse	1995	Thailand	659	DNA provided by D. Woods
1460b	Hemo	Primary	1995	Thailand	102	DNA provided by D. Woods
1460c	Hemo	Reinfection	1997	Thailand	56	DNA provided by D. Woods
1494a	Arm pus	Primary	1995	Thailand	167	DNA provided by D. Woods
1494e	Hemo	Relapse	1996	Thailand	167	DNA provided by D. Woods
1495a	Splenic pus	Primary	1995	Thailand	306	DNA provided by D. Woods
1495b	Abdominal pus	Relapse	1999	Thailand	306	DNA provided by D. Woods
1501a	Leg pus	Primary	1995	Thailand	290	DNA provided by D. Woods
1501c	Back pus	Relapse	1999	Thailand	290	DNA provided by D. Woods
1577a	Sputum	Primary	1996	Thailand	176	DNA provided by D. Woods
1577b	Hemo	Relapse	1997	Thailand	176	DNA provided by D. Woods
1626a	Urine	Primary	1996	Thailand	54	DNA provided by D. Woods
1626d	Urine	Relapse	1996	Thailand	54	DNA provided by D. Woods
1686a	Hemo	Primary	1996	Thailand	177	DNA provided by D. Woods
1686b	Urine	Relapse	1997	Thailand	177	DNA provided by D. Woods
1698b	Liver pus	Relapse	1997	Thailand	411	DNA provided by D. Woods
1837a	Hemo	Primary	1997	Thailand	70	DNA provided by D. Woods
1837c	Hemo	Relapse	1999	Thailand	70	DNA provided by D. Woods
206a	Hemo	Primary	1986	Thailand	70	DNA provided by D. Woods
242a	Hemo	Relapse	1987	Thailand	70	DNA provided by D. Woods	Relapse of strain 206a.
226a	Pus	Primary	1986	Thailand	306	DNA provided by D. Woods
240a	Hemo	Relapse	1987	Thailand	306	DNA provided by D. Woods	Relapse of strain 226a.
335a	Sputum	Primary	1988	Thailand	174	DNA provided by D. Woods
335b	Sputum	Reinfection	1990	Thailand	47	DNA provided by D. Woods
354a	Sputum	Primary	1988	Thailand	78	DNA provided by D. Woods
354b	Sputum	Relapse	1988	Thailand	78	DNA provided by D. Woods
369a	Throat swab	Primary	1988	Thailand	307	DNA provided by D. Woods
369d	Throat swab	Relapse	1991	Thailand	167	DNA provided by D. Woods
392a	Hemo	Primary	1988	Thailand	652	DNA provided by D. Woods
392f	Hemo	Reinfection	1988	Thailand	315	DNA provided by D. Woods
436b	Hemo	Primary	1988	Thailand	653	DNA provided by D. Woods
436e	Splenic pus	Relapse	1989	Thailand	653	DNA provided by D. Woods
445a	Pus	Primary	1988	Thailand	309	DNA provided by D. Woods
448a	Hemo	Primary	1988	Thailand	50	DNA provided by D. Woods
448c	Hemo	Relapse	1989	Thailand	50	DNA provided by D. Woods
470a	Knee pus	Primary	1989	Thailand	13	DNA provided by D. Woods
470f	Pus	Relapse	1990	Thailand	13	DNA provided by D. Woods
479a	Sputum	Primary	1989	Thailand	654	DNA provided by D. Woods
479e	Sputum	Relapse	1989	Thailand	654	DNA provided by D. Woods
480a	Pleural fluid	Primary	1989	Thailand	167	DNA provided by D. Woods
480c	Pleural fluid	Relapse	1990	Thailand	167	DNA provided by D. Woods
504a	Hemo	Primary	1989	Thailand	-	DNA provided by D. Woods
504d	Hemo	-	1989	Thailand	-	DNA provided by D. Woods
576c	Hemo	Reinfection	1989	Thailand	655	DNA provided by D. Woods
596a	Hemo	Primary	1989	Thailand	34	DNA provided by D. Woods
596c	Pus	Relapse	1990	Thailand	34	DNA provided by D. Woods
658a	Hemo	Primary	1990	Thailand	656	DNA provided by D. Woods
658d	Hemo	Relapse	1991	Thailand	656	DNA provided by D. Woods
663a	Splenic pus	Primary	1990	Thailand	9	DNA provided by D. Woods
663c	Liver pus	Relapse	1991	Thailand	9	DNA provided by D. Woods
757a	Pus	Primary	1990	Thailand	381	DNA provided by D. Woods
757b	Pus	Relapse	1992	Thailand	381	DNA provided by D. Woods
770b	Sputum	Primary	1991	Thailand	309	DNA provided by D. Woods
770c	Sputum	Relapse	1991	Thailand	309	DNA provided by D. Woods
855g	ICDtip	Relapse	1994	Thailand	306	DNA provided by D. Woods
964a	Liver pus	Primary	1992	Thailand	657	DNA provided by D. Woods
964c	Pus	Reinfection	1996	Thailand	34	DNA provided by D. Woods
969a	Hemo	Primary	1992	Thailand	288	DNA provided by D. Woods
986a	Axillary pus	Primary	1992	Thailand	176	DNA provided by D. Woods
986c	Hemo	Reinfection	1995	Thailand	48	DNA provided by D. Woods
1050a	Parotid wound swab	Primary	1993	Thailand	-	Strain provided by S. Peacock
1221a	Blood culture	Primary	1994	Thailand	-	Strain provided by S. Peacock
1225a	Pus	Primary	1994	Thailand	-	Strain provided by S. Peacock
1235a	Blood culture	Primary	1994	Thailand	-	Strain provided by S. Peacock
1241a	Blood culture	Primary	1994	Thailand	-	Strain provided by S. Peacock
K96243	-	Primary	1996	Thailand	10	Sequence from NCBI.
668	-	Primary	1995	Australia	129	Sequence from NCBI.
1655	Sputum	Primary	2003	Australia	131	Sequence from NCBI.
305	Brain	Primary	-	Australia	-	Sequence from NCBI.
406e	Toe swab	Primary	1988	Thailand	211	Sequence from NCBI.
Pakistan 9	-	Primary	1988	Pakistan	-	Sequence from NCBI.
Pasteur 52237		Primary	-	Vietnam	411	Sequence from NCBI.
S13	Environment	-	-	Singapore	51	Sequence from NCBI.
E0268	Environment	-	1993	NE Thailand	-	Strain provided by S. Peacock
E0274	Environment	-	1993	NE Thailand	-	Strain provided by S. Peacock
E0275	Environment	-	1993	NE Thailand	-	Strain provided by S. Peacock
E0301	Environment	-	1994	NE Thailand	-	Strain provided by S. Peacock
E0302	Environment	-	1994	NE Thailand	-	Strain provided by S. Peacock
E0307	Environment	-	1994	NE Thailand	-	Strain provided by S. Peacock
E0309	Environment	-	1994	NE Thailand	-	Strain provided by S. Peacock
