# Supplementary material for: Evolution of Burkholderia pseudomallei in Recurrent Melioidosis
Source: PLoS One. 2012 May 15;7(5):e36507. doi: 10.1371/journal.pone.0036507 (PMC3352902; doi:10.1371/journal.pone.0036507)
Supplement: Table S7 — Synonymous mutations in BPSS1483 homologs from 107 B. pseudomallei isolates. (XLS) [file pone.0036507.s007.xls]

## Sheet: Sheet1
Table S7. Synonymous mutations in BPSS1483 homologs from 107 B. pseudomallei isolates.
Strain	G237T	G246A	C594T	G612A	A633C	G702T	C876T	C888T
668		Y		Y		Y	Y	Y
305		Y			Y	Y
1655					Y
1069c					Y
576c		Y
1117b	Y	Y	Y
1837a/c	Y	Y	Y
S13	Y	Y	Y
E0274	Y	Y	Y
