# Supplementary material for: Evolution of Burkholderia pseudomallei in Recurrent Melioidosis
Source: PLoS One. 2012 May 15;7(5):e36507. doi: 10.1371/journal.pone.0036507 (PMC3352902; doi:10.1371/journal.pone.0036507)
Supplement: Table S8 — List of 17 genes in the 22 Kb tandem repeat of B. pseudomallei 1710a. (XLS) [file pone.0036507.s008.xls]

## Sheet: 1710a_RepeatORFs_locustags
Table S8. List of 17 genes in the 22 Kb tandem repeat of B. pseudomallei 1710a.
Locus tag or ORF*	K96243 homolog	Start	End	Gene name	Description	Function
BURPS1710b_A0207	BPSS1213	312906	310144	-	Rhs element Vgr protein
BURPS1710b_A0208	pNC_006351_28122	313532	313230	-	H-NS histone family protein
pNC_007435_05590	BPSS1214	314401	315093	-	transcriptional regulator	Transcriptional regulation
BURPS1710b_A0209	BPSS1215	315330	316346	-	Sugar transporter	Amino acid transport and metabolism
BURPS1710b_A0210	BPSS1216	316403	316981	-	dGTP-pyrophosphohydrolase; thiamine phosphate synthase	Coenzyme metabolism
pNC_007435_05674	pNC_006351_28243	317294	317443	-	hypothetical protein
BURPS1710b_A0211	BPSS1217	318253	318849	-	hypothetical protein
pNC_007435_05712	pNC_006351_28281	318965	319111	-	hypothetical protein
BURPS1710b_A0212	BPSS1218	319825	321339	-	Methyl-accepting chemotaxis protein	Cell motility and secretion / Signal transduction mechanisms
BURPS1710b_A0213	BPSS1219	321959	323740	-	penicillin-binding protein	Cell envelope biogenesis, outer membrane
BURPS1710b_A0214	BPSS1220	324138	325136	araF	L-arabinose ABC transporter, periplasmic L-arabinose-binding protein	Carbohydrate transport and metabolism
BURPS1710b_A0215	BPSS1221	325204	325968	-	short chain dehydrogenase	Secondary metabolites biosynthesis, transport and catabolism
pNC_007435_05836	-	326571	326383	-	hypothetical protein
BURPS1710b_A0216	-	327693	328466	-	hypothetical protein
BURPS1710b_A0217	-	328594	329934	-	hypothetical protein
BURPS1710b_A0218	-	330136	331101	-	Octaprenyl-diphosphate synthase /Dimethylallyltransferase	Coenzyme transport and metabolism
BURPS1710b_A0219	-	331214	332323	-	terpene synthase family protein
* ORF identifiers are from the Prokaryotic Genome Analysis Tool (PGAT) (Brittnacher et al. 2011).
